# Supplementary material for: Mi Vida Saludable: Content Validity and Reliability of The Preferences and Self-Efficacy of Diet and Physical Activity Behaviors Questionnaire for Latina Women (PSEDPALW) for Cancer Survivors
Source: Nutrients. 2023 Aug 12;15(16):3563. doi: 10.3390/nu15163563 (PMC10457843; doi:10.3390/nu15163563)
Supplement: Supplementary file 1 [file nutrients-15-03563-s001.zip]

Archive with 1 entries (1 files):
- nutrients-2531389-supplementary.pdf
